# Supplementary material for: Profiling of Urinary Glucuronidated Bile Acids across Age Groups
Source: Metabolites. 2022 Dec 7;12(12):1230. doi: 10.3390/metabo12121230 (PMC9780789; doi:10.3390/metabo12121230)
Supplement: Supplementary file 1 [file metabolites-12-01230-s001.zip]

Archive with 1 entries (1 files):
- metabolites-2064907-supplementary.pdf
